# Supplementary material for: Diagnostic challenges in COVID 19 and dengue co-infection: a case series report from tertiary care centers of Saudi Arabia
Source: Front Med (Lausanne). 2026 Jun 10;13:1861511. doi: 10.3389/fmed.2026.1861511 (PMC13292801; doi:10.3389/fmed.2026.1861511)
Supplement: Supplementary file 1 [file Table_1.xlsx]

## Sheet: Sheet1
#	Subject ID	Gender	Age	Nationality	Fever	Headache	Bodyache (Myalgia)	Joint pain (Arthralgia)	Sore Throat	Nausea	SOB	Vomiting	Skin Rash	Dry Cough	Productive Cough	Abdominal Pain	Fever
1	1024488171	FEMALE	39	Saudi	Yes	Yes	Yes	Yes	Yes	No	Yes	Yes	Yes	No	Yes	Yes	Biphasic
2	2470118379	MALE	28	Pakistani	Yes	No	Yes	No	No	Yes	Yes	Yes	Yes	Yes	Yes	Yes	Biphasic
3	1098240193	MALE	24	Saudi	Yes	No	Yes	No	No	No	Yes	No	Yes	No	Yes	No	Monophasic
4	2308511563	MALE	55	Pakistani	Yes	No	No	No	Yes	No	No	No	Yes	No	Yes	No	Monophasic
5	1002453973	MALE	35	Saudi	Yes	No	Yes	No	No	No	Yes	Yes	Yes	No	Yes	Yes	Biphasic
6	2058143997	MALE	48	Yemen	Yes	No	No	No	No	No	No	No	No	No	No	No	Monophasic
7	2392134637	MALE	30	Egyptian	Yes	No	Yes	No	No	No	No	No	No	No	No	No	Monophasic
8	2445328426	MALE	33	Yemen	Yes	No	No	No	No	No	No	No	No	No	No	No	Monophasic
9	1010742292	MALE	58	Saudi	Yes	No	No	No	No	No	No	No	No	No	No	No	Monophasic
10	1064035965	MALE	34	Saudi	No	Yes	Yes	No	Yes	No	No	No	No	Yes	No	No	No
11	2184336887	MALE	55	Yemen	Yes	No	Yes	No	No	No	Yes	Yes	Yes	Yes	Yes	No	Biphasic
12	2191182167	MALE	46	Bangladesh	Yes	No	No	No	No	No	No	No	No	No	No	No	Monophasic
13	2311836585	MALE	37	Pakistani	Yes	No	Yes	No	No	Yes	No	Yes	Yes	Yes	Yes	Yes	Biphasic
14	2481867337	MALE	23	Yemen	Yes	No	Yes	No	No	No	No	No	No	No	No	No	Monophasic
15	1042678886	MALE	35	Saudi	Yes	No	No	No	No	No	No	No	Yes	No	No	No	Monophasic
16	1061268601	MALE	31	saudi	Yes	No	Yes	No	No	No	No	No	No	No	No	No	Monophasic
17	2407736061	MALE	31	Egyptian	Yes	No	Yes	No	No	No	No	No	No	No	No	No	Monophasic
18	2196511543	MALE	38	Turkey	No	No	No	No	No	No	No	No	No	No	No	No	No
19	2478864693	MALE	23	India	Yes	No	No	No	Yes	No	No	No	Yes	No	No	No	Monophasic
20	2129221137	FEMALE	36	Pakistani	Yes	No	No	No	No	No	No	No	No	No	No	No	Monophasic
21	1063489502	FEMALE	35	saudi	Yes	No	No	No	No	No	No	No	Yes	No	No	No	Monophasic
22	1136431127	FEMALE	13	saudi	Yes	Yes	Yes	Yes	Yes	Yes	Yes	Yes	Yes	No	Yes	No	Biphasic
23	1006789059	MALE	68	saudi	Yes	No	Yes	No	Yes	No	Yes	No	Yes	No	Yes	Yes	Biphasic
24	1005236029	FEMALE	41	saudi	Yes	No	Yes	No	No	No	No	No	No	Yes	No	No	Monophasic
25	1125297174	MALE	18	saudi	Yes	No	No	No	No	No	No	No	No	No	No	No	Monophasic
26	2121751396	MALE	49	India	Yes	No	Yes	No	No	No	No	No	No	No	No	No	Monophasic
27	2141798831	MALE	54	Yemen	Yes	No	No	No	No	No	No	No	No	No	No	No	Monophasic
28	2201915085	MALE	31	Jordan	Yes	No	No	No	No	No	No	No	No	No	No	No	Monophasic
29	2281057311	MALE	36	Pakistani	Yes	Yes	Yes	No	No	Yes	Yes	Yes	Yes	No	Yes	Yes	Biphasic
30	2399863386	MALE	39	India	Yes	No	No	No	No	No	No	No	No	No	No	No	Monophasic
31	1017304179	MALE	46	saudi	Yes	No	Yes	No	No	No	No	No	No	No	No	No	Monophasic
32	2429901503	MALE	37	India	Yes	No	No	No	No	No	No	No	No	No	No	No	Monophasic
33	1069042669	MALE	49	saudi	Yes	No	Yes	No	No	No	No	No	No	Yes	No	Yes	Monophasic
34	2130605674	MALE	48	Turkey	Yes	No	No	No	No	No	No	No	No	No	No	No	Monophasic
35	2437623180	MALE	25	Sudan	Yes	Yes	No	No	No	No	No	Yes	No	No	No	No	Monophasic
36	2487967610	MALE	42	Egyptian	Yes	Yes	Yes	No	No	No	Yes	Yes	Yes	No	Yes	Yes	Biphasic
37	2331047890	MALE	38	Egyptian	Yes	No	No	No	Yes	No	No	No	No	No	No	No	Monophasic
38	2075585873	MALE	57	Egyptian	Yes	No	No	No	No	No	No	No	No	No	No	No	Monophasic
39	1014850703	FEMALE	56	saudi	Yes	No	yes	No	yes	No	No	No	No	yes	No	No	Monophasic
40	1136533997	MALE	14	saudi	Yes	Yes	Yes	No	Yes	Yes	Yes	No	Yes	No	No	No	Monophasic
41	1132432335	FEMALE	37	saudi	Yes	Yes	Yes	No	Yes	Yes	Yes	No	Yes	No	No	No	Monophasic
42	1101902888	MALE	41	saudi	Yes	No	No	No	No	Yes	Yes	No	No	No	No	No	Monophasic
43	2418574527	MALE	35	India	Yes	No	No	No	No	Yes	Yes	No	Yes	No	No	No	Monophasic
44	1011492848		43	Yemen	Yes	No	No	No	No	Yes	Yes	No	No	No	No	No	Monophasic
45	2421521127	MALE	39	Pakistani	Yes	No	Yes	No	No	No	No	No	No	Yes	No	Yes	Monophasic
46	1002004438		51	Saudi	Yes	No	No	No	No	Yes	Yes	No	No	No	No	No	Monophasic
47	2163312420		29	Saudi	Yes	No	No	No	No	Yes	Yes	No	No	No	No	No	Monophasic
48	2335952111	MALE	43	Sudan	Yes	Yes	Yes	No	No	Yes	Yes	No	Yes	No	Yes	No	Biphasic
49	1017315134		42	Saudi	Yes	No	No	No	No	Yes	Yes	No	No	No	No	No	Monophasic
50	2216936555		58	Sudan	Yes	No	No	No	Yes	Yes	Yes	No	No	No	No	No	Monophasic
