# Supplementary material for: Diagnostic challenges in COVID 19 and dengue co-infection: a case series report from tertiary care centers of Saudi Arabia
Source: Front Med (Lausanne). 2026 Jun 10;13:1861511. doi: 10.3389/fmed.2026.1861511 (PMC13292801; doi:10.3389/fmed.2026.1861511)
Supplement: Supplementary file 2 [file Table_2.xlsx]

## Sheet: Sheet1
S.No	Subject ID	Dengue NS1	Dengue PCR_1	Final result	RTPCR for COVID-19
1	1024488171	Positive	Detected	Confirmed	Positive
2	2470118379	Positive	Detected	Confirmed	Positive
3	1098240193	Positive	Not Detected	Confirmed	Positive
4	2308511563	Negative	Detected	Confirmed	Positive
5	1002453973	Negative	Detected	Confirmed	Positive
6	2058143997	Negative	Detected	Confirmed	Positive
7	2392134637	Positive	Not Detected	Confirmed	Positive
8	2445328426	Negative	Detected	Confirmed	Positive
9	1010742292	Positive	Detected	Confirmed	Positive
10	1064035965	Positive	Detected	Confirmed	Positive
11	2184336887	Positive	Detected	Confirmed	Positive
12	2191182167	Positive	Not Detected	Confirmed	Positive
13	2311836585	Negative	Detected	Confirmed	Positive
14	2481867337	Positive	Detected	Confirmed	Positive
15	1042678886	Positive	Detected	Confirmed	Positive
16	1061268601	Positive	Rejected	Confirmed	Positive
17	2407736061	Positive	Detected	Confirmed	Positive
18	2196511543	Negative	Detected	Confirmed	Positive
19	2478864693	Positive	Rejected	Confirmed	Positive
20	2129221137	Positive	Detected	Confirmed	Positive
21	1063489502	Positive	Detected	Confirmed	Positive
22	1136431127	Positive	Detected	Confirmed	Positive
23	1006789059	Negative	Detected	Confirmed	Positive
24	1005236029	Positive	Detected	Confirmed	Positive
25	1125297174	Positive	Detected	Confirmed	Positive
26	2121751396	Positive	Detected	Confirmed	Positive
27	2141798831	Negative	Detected	Confirmed	Positive
28	2201915085	Positive	Detected	Confirmed	Positive
29	2281057311	Negative	Detected	Confirmed	Positive
30	2399863386	Positive	Detected	Confirmed	Positive
31	1017304179	Positive	Detected	Confirmed	Positive
32	2429901503	Positive	Detected	Confirmed	Positive
33	1069042669	Negative	Detected	Confirmed	Positive
34	2130605674	Positive	Detected	Confirmed	Positive
35	2437623180	Positive	Not Detected	Confirmed	Positive
36	2487967610	Negative	Detected	Confirmed	Positive
37	2331047890	Positive	Detected	Confirmed	Positive
38	2075585873	Positive	Detected	Confirmed	Positive
39	1014850703	Negative	Detected	Confirmed	Positive
40	1136533997	Positive	Detected	Confirmed	Positive
41	1132432335	Positive	Detected	Confirmed	Positive
42	1101902888	Positive	Detected	Confirmed	Positive
43	2418574527	Positive	Not Detected	Confirmed	Positive
44	1011492848	Positive		Confirmed	Positive
45	2421521127	Positive	Not Detected	Confirmed	Positive
46	1002004438	Positive	Not Detected	Confirmed
47	2163312420	NA	Detected	Confirmed	Positive
48	2335952111	Positive	Detected	Confirmed	Positive
49	1017315134	Negative	Detected	Confirmed	Positive
50	2216936555		Detected	Confirmed	Positive
