# Supplementary material for: Diagnostic challenges in COVID 19 and dengue co-infection: a case series report from tertiary care centers of Saudi Arabia
Source: Front Med (Lausanne). 2026 Jun 10;13:1861511. doi: 10.3389/fmed.2026.1861511 (PMC13292801; doi:10.3389/fmed.2026.1861511)
Supplement: Supplementary file 3 [file Table_3.xlsx]

## Sheet: Sheet1
	Cases Comparisons
#	Patient	Case Presentation					Outcomes	Gender	Age Years	Comorbidity	WBC 1000/ul	Neutrophil %	Lymphocyte %	HB g/dl	Platelet 1000/ul	ALT	AST	Dengue IgG	Dengue IgM	Dengue Ns Ag	Dengue PCR	SARS COV-2
1	ADNAN AHMAD	A 37 y.o male with no significance past medical history; presented to the hospital with fever, nausea, vomiting, body ache, dry cough, abdominal pain of 5 days duration. Upon presentation, his vital signs showed a high-grade fever of 39 °C, blood pressure of 120/80 mmHg, heart rate 90/bpm, RR of 20/min, , and maintaining O2 saturation 97% while breathing room air. Chest x-ray revealed right basal…					Poor Prognosis (Metabolic Acidosis) Patient Deceased	Male	37	Right basal pneumonia + Metabolic Acidosis	5	H 8	31	13.8	55	N/A	N/A	N/A	N/A	N/A	N/A	21/6/2020
2	ALAA TURKI	A36 y.o male with no significance past medical history; Known to have otitis media since 10 days, renal stones treated six months back( scoliosis & tonsillitis on 2015)+ (Recent GI PCR showed adeno & rotavirus): presented to the hospital with fever, SOB , bodyache + Recent CT revealed lower third left ureteric tiny stone & bilateral renal calyceal stones. Upon presentation, his vital signs showed…					Healthy / Stable	Male	36	Stable	7.27	4.93	2.13	14.1	165	N/A	N/A	N/A	N/A	N/A		15/7/2020
3	OMAR THAMRI	A 31 y.o male with no significance past medical history; presented to the hospital with fever, fatigue, bodyache. Upon presentation, his vital signs showed a high-grade fever of 38.1 °C, blood pressure of 141/86 mmHg, heart rate 108/bpm, RR of 20/min, , and maintaining O2 saturation 98% while breathing room air. Chest x-ray was normal. On 07/07/2020 patient were tested positive of Covid-19, the l…					Healthy / Stable	Male	31	Stable	5.21	3.08	33.8	15.3	11.3 MeanV (Platelet counts are not recorded)	N/A	N/A	Negative 6/6/20	Negative 6/6/20	Negative 6/6/20		2020-07-07
4	MOHAMMED ALSOMALI	A 46 y.o male with no significance past medical history; presented to the hospital with mild fever, headache, bony flank pain, body ache. Upon presentation, his vital signs showed a mild-grade fever of 37.9 °C. Chest x-ray revealed normal lungs. On 21/6/2020 patient was tested positive of Covid-19, the lab Inv. showed Dengue Fever Ab					Healthy / Stable	Male	46	Stable	9.56	H 8.10	L 0.54	14.4	180	N/A	N/A	Not Done	Not Done	Positive 4/8/20	Detected 4/8/20	2020-06-08
5	IBRAHIM AL-SORAYAI	A 68 y.o male with past medical history(Valve prosthesis, HTN, Diabetes, Dyslipidemia, Proximal Atrial febrillation, bronchial asthma); presented to the hospital with fever, Sore throat, SOB, body ache. Upon presentation, Afebrile, heart rate 90/bpm, and maintaining O2 saturation 92% while breathing room air. Chest x-ray revealed bilateral airspace opacities. On 06/08/2020 patient was tested posi…					Healthy / Stable	Male	68	Valve prosthesis, HTN, Diabetes, Dyslipidemia, Proximal Atrial febrillation, bronchial asthma (pulmonary consolidation)	L 4.36	3.31	L 0.54	13.5	9.5 MeanV (Platelet counts are not recorded)	N/A	N/A	Negative 15/7/20	Negative 15/7/20	Negative 15/7/20		17/07/2020
6	Abdulrahman Almohalbadi	A 24 y.o male with no significance past medical history; admitted as COVID19 POS with 2 days hx of fever& skin rash and hx of cough expectoration 2 wks. Upon presentation, his vital signs showed a normal body temperature of 37 °C, blood pressure of 130/60 mmHg, heart rate 85/bpm, RR of 18/min, , and maintaining O2 saturation 99% while breathing room air. Chest x-ray revealed a normal lungs. On 21…					Healthy / Stable	Male	24	Stable	4.2	3.08	1.5	14.7	63	N/A	N/A	N/A	Positive 22/4/2020	N/A		21/04/2020
7	محمد احمد محمد	c\o fever for 2 days associated with body malaise medically free no hx of contact with sick pt no hx of eating camel product in last 2 weeks no hx of travail * On Examination: Vitally Stable Chest :clear , no wheezes , BEAE CVS : S1 + S2 + 0 . CNS : conscious , alert , oriented ,no neurological deficit Abdomen : soft , lax , No tenderness , rebound tenderness -ve limbs : intact					Under Inve.	Male	30
8	SHABBIR	49 y/o male k/c of HTN , smoker Working at restaurant -Patient presented to the ER with hx of fever not documented associated with body ache for 1 days -Patient is Vitally stable febrile 39 Maintain RA 97 - COVID-19 :positive -Post amputation of right little toe and debridement of back carbuncle on 16/6/2020 - -post angioplasty for the right lower limb on 23/6/2020 - -- wound CS with klebsiella p…					Healthy / Stable	Male	40
9	ABDELBASIT	25 Y patient not known to have any chronic illness Pt is resident in Jeddah no Hx of unprotected contact with confirmed COVID-19 patient Not working in health care facility No Hx of travel in the Last 14 days No Hx of contact with camels of camels product C/O vomiting, fever and headache for 1 day No cough No SOB No sore throat No myalgia No abdominal pain or diarrhea pt refused hydroxychloroquin…					Healthy / Stable
10	AbdulRahman Samee Samkari	Medically free, Complaining of sore throat and cough for 2 days WITH HEADEACH, Hx of contact with +Ve COVID pt his wife, No hx of fever, No hx of GI symptoms, No hx of traveling, Vitally stable alert, conscious					Healthy / Stable	Male	34 YEARS	N/A
11	ABDULLAH SALEH BAWAZIR	c\o fever for 2 days associated with body malaise medically free no hx of contact with sick pt no hx of eating camel product in last 2 weeks no hx of travail * On Examination: Vitally Stable Chest :clear , no wheezes , BEAE CVS : S1 + S2 + 0 . CNS : conscious , alert , oriented ,no neurological deficit Abdomen : soft , lax , No tenderness , rebound tenderness -ve limbs : intact					Healthy / Stable	Male	23 YEARS	N/A
12	khalid abdu farhan nasr	52 years old male patient, not known to have any medical illness at the admission time before Presented with cough , SOB and Fever Admitted on 15/6 as case of COVID -19 Transferred from isolation ward to ICU 2 as pt. desaturating PT put ON MV vc peep 15 ,fio2 50% ,VT 450,RR 22<(DEEPLY SEDATED ON FENTANYL,PROPFOL,ROCRUNIUM) as developing ARDS Urinary catheter was inserted. Mild lung congestion is …					Poor Prognosis Patient Deceased	MALE	52 YEARS	HTN, Kidney Dialysis
13	محمد فاروق بخش	this is a 30 years old male pt, medically free ,Pakistani,+ve covid for 4 days, presented to ED with fever, cough. myalgia, abdominal pain and diarrhea, no chest pain, SOB, no Hx of bleeding ,history of mesquite bite, mild cough, complaininig from disuria, he had hx of moquitoe bite. conscious, alert, oriented, vitally stable at room air, T:37.6 o2 sat 99 RA , Chest :clear bilateral, cvs : s1 s2 …					Healthy / Stable	MALE	30 Y	None
14	Bilal Ahmed	28 years old male, came to ER with fever for 5 days, body aches, vomiting, dry cough, nausea. Dengue IGG positive. no allergies. Diagnosed with COVID 19 . Vital signs werent recorded and patient was stable.					Healthy / Stable	MALE	28	None	4.62	53.96	38.67	14.58	155.6	37	34	Positive on 9/4/20	WEAK POSITIVE	N/A	N/A	Positive
15	AbdulRahman Samee Samkari	34 years old male , hx of contact with +ve COVID , Medically free, Complaining of sore throat, headache and cough for 2 days ,Hx of contact with +Ve COVID pt his wife, no hx of fever,no hx of GI symptoms,no hx of traveling,Vitally stable,Alert, conscious,Discharge, Home isolation, no labs done					Healthy / Stable	MALE	34	None	N/A	N/A	N/A	N/A	N/A	N/A	N/A		N/A	N/A	N/A	Positive
16	HASSAN HASSAN ALI	31 years old male , medically free, NO hx of contact with +ve COVID, NO hx of travel, came complaining of fever and generalized body pain for 3 days, 38.1 temp , home isolation 10 days					Healthy / Stable	MALE	31	None	N/A	N/A	N/A	N/A	N/A	N/A	N/A		N/A	N/A	N/A	Positive
17	TUNCAY TURAC	38 years old male patient , non smoker, K/m Dm, Currently patient is asymptomatic since 3 days, No cough, No fever, No SOB, No headache, No sore throat, No chest pain, No abdominal pain, No changes in bowel motion :: On examination :Temp 36.8, Patient is conscious , alert , oriented, Spo2 98%, Chest BEAE, Cvs s1+s2+0, Abdomen :soft lax no tenderness, CNS intact , no sensory or motor deficit, +ve …					Healthy / Stable	MALE	38	None	2.9 low	0.678	0.226	13.9	100 low	N/A	N/A					Positive
18	Waleed Mohammed Bazuheir	49 Y patient not known to have any chronic illness, no Hx of unprotected contact with confirmed COVID-19 patient , c/o : dizziness and decrease level of conscious , and chest pain and epigastric pain, No Hx of travel in the Last 14 days C/O fever and mild cough for 2 days No SOB No sore throat No headache and myalgia No abdominal pain or diarrhea or vomiting					Healthy / Stable	MALE	49	None	8.1	0.728	18.8% L	16.6	194	23	13 L					2020-10-17
19	ZAKARIA SHAWKI GOMAA	42 y/o medically free came to ed complaining of severe headache .vomiting , fever , cough , sob, generalized body pain since yesterday, fever documented temp38.4, frequent vomiting four times today, no hx of contact with positive covid, hr 100 79, BP- 157/103 , RR- 20 , Spo2 95% Temp : 38.4 , Abd : Soft , Lax , no tenderness					Healthy / Stable	MALE	42	None	3.4 L	69.1 %	15.2 % L	13.2	51 L	44	42 H	Not Done			Detected	Dec 27 0202
20	محمد فاروق بخش	this is a 30 years old male pt , medically free ,Pakistani, +ve covid for 3 day, presented to ED with fever, cough. myalgia, abdominal pain and diarrhea, o chest pain, SOb,no Hx of bleeding, history of mesquite bite, mild cough, conscious, alert, oriented, vitally stable at room air, T:37.6					Healthy / Stable	MALE	30	None	N/A	N/A	N/A	N/A	N/A	N/A	N/A	Not Done	N/A	2021-02-22	Detected	2021-02-18
21	AHMED MOHAMED MOHAMED	38 years old male , medically free, +ve covid 19 and dengue, symptoms recorded in the ER were fever, fatigue, sob, vomiting, no cough , alert - pt discharged home refused treatment					Healthy / Stable	MALE	38	None	2.35	0.43	0.45	14.5	114	49.6	58.4	Not Done	N/A	15/4/21	Detected	15/4/21
22	Omar Fahad abdulfateh Tashkandy						Healthy / Stable	Male	14 years	none	7.21x1000/ul	0.89	0.04	13.4g/dl	218x1000/ul					positive	positive	positive
23	Fatin Mousa Mohamed Abulkhair	Fatin Mousa,37years old saudi female was admitted in ER of Dr.Baksh Hospital with H/O of fever, cough, sorethroat and body pain on 29/1/2021.On examanitation she had a fever of 38.3C,pulse 126,resp-21 and BP of 104/65.Her oxygen saturation was 98%. On examination the pt.had congested Pharyngeal mucosa.The patient was given IV paracetamol and blood samples were taken for analysis..Dengue rapid tes…					Healthy / Stable	Female	37 years	none	2.63x1000/ul	0.62	0.28	12.9 g/dl	168x1000/ul					positive	positive	positive
24	Mohamed Khalid Mohamed Sharif	Mohamed Khalid,36 years old Pakistani,male was admitted in ER of Dr.Baksh Hospital with H/O of fever on and off for a month,Headache and Nausea.There was no history of cough, sorethroat and diarrrhea on 8/8/2020.On examanitation he had a fever of 37.9C,pulse 94,resp-21 and BP of 138/68.His oxygen saturation was 98%.The patient was advised home medication and blood samples were taken for analysis …					Healthy / Stable	Male	37	none	5.28x1000/ul	0.69	0.16	13.7 g/dl	193x1000/ul						positive	positive
25	Salma Fahad al Harbi	Salma fahad,14 years old,Saudi,female was admitted in ER of Dr.Baksh Hospital with H/O of fever ,Bodyache ,sorethroat ,skin rash and nausea on 17/7/2020.history of .On examanitation she had a fever of 39.7C,pulse 115,resp-20 and BP of 130/77,CRP level of 2 mg/dl, skin rash and congested throat.Her chest X-Ray revealed prominent bronchovascular marking.CBC revealed leucopenia with monocytosis.The …					Healthy / Stable	Female	13.8 years	none	2.56x1000/ul on ist day of admission(17th),2.04x 1000/ul on day of disharge(22nd)	58% on 17th,decreased to 30% on disharge	26 % on admission and increased to 56%.	12.9 at admission and decreased to 12.2	195 at admission and increased to 445 at discharge.					positive	positive	positive
26	Maha Atiah ahmed al Harbi	Maha Atiah Ahmed,41 years old,Saudi,female was admitted in ER of Dr.Baksh Hospital with H/O of fever ,cough, and malaise on17/7/2020.history of .On examanitation she had a fever of 39.8C,pulse 106,resp-21 and BP of 170/90,.Her chest X-Ray was normal on admission.CBC revealed leucopenia ,anemia and thrombocytopenia..The patient was treated with antibiotics, antipyreticsand IV fluids and INSULIN .T…					Healthy / Stable	Female	41 years	DM	1.5	53	34	12.5	126					POSITIVE	POSITIVE	POSITIVE
27	Wedad ALI Saeed.	Wedad ali saeed ,56years old saudi female was admitted in ER of Saudi German hospital with H/O of fever, cough, sorethroat and body pain on 29/1/2021.On examanitation she had a fever of 38.C,pulse 81,resp-18, and BP of 130/85.Her oxygen saturation was 94%.						Female	56 years		2.19	1.32(range 2.0-7x10 /l	0.68 (range1.5-4.0)	11.4	113						POSITIVE	POSITIVE
28	Wabel,Turki Ali	Wabel,Turki Ali saeed ,3years old saudi male was admitted in ER of Saudi German hospital with H/O of fever, cough, sorethroat and body pain on 29/1/2021.On examanitation she had a fever of 38.C,pulse 81,resp-18, and BP of 130/85.Her oxygen saturation was 94%.						male	3 years
29	Khaleel Ahmed Mohamed Kilo.							male	31 years
